# Supplementary material for: Experimental Conditions That Influence the Utility of 2′7′-Dichlorodihydrofluorescein Diacetate (DCFH2-DA) as a Fluorogenic Biosensor for Mitochondrial Redox Status
Source: Antioxidants (Basel). 2022 Jul 22;11(8):1424. doi: 10.3390/antiox11081424 (PMC9329753; doi:10.3390/antiox11081424)
Supplement: Supplementary file 1 [file antioxidants-11-01424-s001.zip]

Archive with 1 entries (1 files):
- antioxidants-1779860-supplementary.pdf
